# Supplementary material for: The RSPO2 gene is associated with bilateral anterior amelia in Chihuahuas
Source: Mamm Genome. 2025 Mar 25;36(3):746–60. doi: 10.1007/s00335-025-10123-1 (PMC12408703; doi:10.1007/s00335-025-10123-1)
Supplement: Supplementary file 1 — Supplementary file1 (XLSX 27 KB) [file 335_2025_10123_MOESM1_ESM.xlsx]

## Sheet: Feuil1
The RSPO2 gene is associated with bilateral anterior amelia in Chihuahuas. Mammalian Genome. Lucie Chevallier*, Marin Green2*, Julia Vo, Karen Vernau, Denis Marcellin-Little, Vidhya Jagannathan, Tosso Leeb, Danika Bannasch†, dlbannasch@ucdavis.edu
Online Resource 1. Sample designations, breed information and accessions on 347 dogs genotyped on Illumina Canine HD array, whole genome sequenced and/or genotyped for the three candidate SNVs. ND = not determined.
Dog ID	Sire	Dam	Sex	Breed	Bioproject accession number	Biosample accession number	SRR Accession number	Array	WGS	Sanger
3726	0	0	0	Boston Terrier	PRJNA377155	SAMN06463494	SRR5311674		1
4885	0	0	0	Boston Terrier	PRJNA377155	SAMN06463499	SRR5311669		1
BD394	0	0	0	Boxer	PRJNA377155	SAMN06463540	SRR5311628		1
BD395	0	0	0	Boxer	PRJNA377155	SAMN06463541	SRR5311627		1
BD396	0	0	0	Boxer	PRJNA377155	SAMN06463542	SRR5311626		1
BD397	0	0	0	Boxer	PRJNA377155	SAMN06463543	SRR5311625		1
BD398	0	0	0	Boxer	PRJNA377155	SAMN06463544	SRR5311624		1
BD601	0	0	0	Boxer	PRJNA377155	SAMN06463555	SRR5311613		1
NS1012	0	0	0	Boxer	PRJNA377155	SAMN06463475	SRR5311693		1
BD143	0	0	0	Brittany	PRJNA377155	SAMN06463533	SRR5311635		1
BD174	0	0	0	Brittany	PRJNA377155	SAMN06463534	SRR5311634		1
BD607	0	0	0	Brittany	PRJNA377155	SAMN06463556	SRR5311612		1
S_170	0	0	0	Bulldog	PRJNA377155	SAMN06463511	SRR5311657		1
S_454	0	0	0	Bulldog	PRJNA377155	SAMN06463515	SRR5311653		1
S_617	0	0	0	Bulldog	PRJNA377155	SAMN06463518	SRR5311650		1
S_683	0	0	0	Bulldog	PRJNA377155	SAMN06463521	SRR5311647		1
S_713	0	0	0	Bulldog	PRJNA377155	SAMN06463524	SRR5311644		1
2114	0	0	0	Chihuahua	ND	ND	ND			1
2950	0	0	1	Chihuahua	ND	ND	ND	1
3127	0	0	0	Chihuahua	ND	ND	ND			1
3779	0	0	0	Chihuahua	ND	ND	ND	1
3963	0	0	1	Chihuahua	ND	ND	ND	1
4217	0	0	0	Chihuahua	ND	ND	ND			1
4419	0	0	0	Chihuahua	ND	ND	ND			1
4451	0	0	1	Chihuahua	ND	ND	ND	1
4731	0	0	2	Chihuahua	ND	ND	ND	1
4768	0	0	0	Chihuahua	ND	ND	ND			1
4785	0	0	0	Chihuahua	ND	ND	ND			1
4853	0	0	1	Chihuahua	ND	ND	ND	1
5470	0	0	0	Chihuahua	ND	ND	ND			1
5869	0	0	2	Chihuahua	ND	ND	ND	1
5943	0	0	0	Chihuahua	ND	ND	ND	1
6510	0	0	2	Chihuahua	ND	ND	ND	1
7015	0	0	2	Chihuahua	ND	ND	ND	1
7123	0	0	2	Chihuahua	ND	ND	ND	1		1
7182	0	0	2	Chihuahua	ND	ND	ND	1		1
7290	0	0	0	Chihuahua	ND	ND	ND	1		1
7296	0	0	0	Chihuahua	ND	ND	ND			1
7297	0	0	0	Chihuahua	ND	ND	ND			1
7333	0	0	0	Chihuahua	ND	ND	ND			1
7360	0	0	0	Chihuahua	ND	ND	ND			1
7376	0	0	0	Chihuahua	ND	ND	ND			1
7581	0	0	0	Chihuahua	ND	ND	ND			1
7648	0	0	0	Chihuahua	ND	ND	ND			1
7692	0	0	0	Chihuahua	ND	ND	ND			1
7696	0	0	0	Chihuahua	ND	ND	ND			1
7704	0	0	0	Chihuahua	ND	ND	ND			1
7733	0	0	0	Chihuahua	ND	ND	ND			1
7783	0	0	0	Chihuahua	ND	ND	ND			1
7814	0	0	0	Chihuahua	ND	ND	ND			1
7815	0	0	0	Chihuahua	ND	ND	ND			1
7850	0	0	0	Chihuahua	ND	ND	ND			1
7918	0	0	0	Chihuahua	ND	ND	ND			1
7964	0	0	0	Chihuahua	ND	ND	ND			1
7974	0	0	0	Chihuahua	ND	ND	ND			1
7980	0	0	0	Chihuahua	ND	ND	ND			1
7987	0	0	0	Chihuahua	ND	ND	ND	1		1
8056	0	0	0	Chihuahua	ND	ND	ND			1
8065	0	0	0	Chihuahua	ND	ND	ND			1
8106	0	0	0	Chihuahua	ND	ND	ND			1
8137	0	0	0	Chihuahua	ND	ND	ND			1
8222	0	0	0	Chihuahua	ND	ND	ND			1
8237	0	0	0	Chihuahua	ND	ND	ND			1
8240	0	0	0	Chihuahua	ND	ND	ND			1
8380	0	0	0	Chihuahua	ND	ND	ND			1
8483	0	0	0	Chihuahua	ND	ND	ND			1
8485	0	0	0	Chihuahua	ND	ND	ND			1
8527	0	0	0	Chihuahua	ND	ND	ND			1
8568	0	0	0	Chihuahua	ND	ND	ND			1
8667	0	0	0	Chihuahua	ND	ND	ND			1
8695	0	0	0	Chihuahua	ND	ND	ND			1
8696	0	0	0	Chihuahua	ND	ND	ND			1
8806	0	0	0	Chihuahua	ND	ND	ND			1
9063	0	0	0	Chihuahua	ND	ND	ND			1
9078	0	0	0	Chihuahua	ND	ND	ND			1
9087	0	0	0	Chihuahua	ND	ND	ND			1
9090	0	0	0	Chihuahua	ND	ND	ND			1
9104	0	0	0	Chihuahua	ND	ND	ND			1
9167	0	0	0	Chihuahua	ND	ND	ND			1
9209	0	0	0	Chihuahua	ND	ND	ND			1
9318	0	0	0	Chihuahua	ND	ND	ND			1
9350	0	0	0	Chihuahua	ND	ND	ND			1
9351	0	0	0	Chihuahua	ND	ND	ND			1
9466	0	0	0	Chihuahua	ND	ND	ND			1
9584	0	0	0	Chihuahua	ND	ND	ND			1
9613	0	0	0	Chihuahua	ND	ND	ND			1
9692	0	0	0	Chihuahua	ND	ND	ND			1
9735	0	0	0	Chihuahua	ND	ND	ND			1
9746	0	0	0	Chihuahua	ND	ND	ND			1
9764	0	0	0	Chihuahua	ND	ND	ND			1
9765	0	0	0	Chihuahua	ND	ND	ND			1
9778	0	0	0	Chihuahua	ND	ND	ND			1
9827	0	0	0	Chihuahua	ND	ND	ND			1
9927	0	0	0	Chihuahua	ND	ND	ND			1
9928	0	0	0	Chihuahua	ND	ND	ND			1
5502	0	0	0	Chihuahua	PRJNA961733	SAMN34367409	SRR24300353		1
E794 (case #8)	C	D	1	Chihuahua	ND	ND	ND	1		1
E809 (case #7)	A	B	1	Chihuahua	ND	ND	ND	1		1
E810 (case #6)	A	B	2	Chihuahua	ND	ND	ND	1		1
E819 (case #12)	0	0	2	Chihuahua	ND	ND	ND	1		1
V1012	0	0	0	Chihuahua	ND	ND	ND			1
V1025	0	0	0	Chihuahua	ND	ND	ND			1
V1027	0	0	0	Chihuahua	ND	ND	ND			1
V1099	0	0	0	Chihuahua	ND	ND	ND			1
V1103	0	0	0	Chihuahua	ND	ND	ND			1
V1149	0	0	0	Chihuahua	ND	ND	ND			1
V182	0	0	0	Chihuahua	ND	ND	ND			1
V214	0	0	0	Chihuahua	ND	ND	ND			1
V226	0	0	0	Chihuahua	ND	ND	ND			1
V227	0	0	0	Chihuahua	ND	ND	ND			1
V239	0	0	0	Chihuahua	ND	ND	ND			1
V254	0	0	0	Chihuahua	ND	ND	ND			1
V271	0	0	0	Chihuahua	ND	ND	ND			1
V288	0	0	0	Chihuahua	ND	ND	ND			1
V396	0	0	0	Chihuahua	ND	ND	ND			1
V409	0	0	0	Chihuahua	ND	ND	ND			1
V414	0	0	0	Chihuahua	ND	ND	ND			1
V42	0	0	0	Chihuahua	ND	ND	ND			1
V463	0	0	0	Chihuahua	ND	ND	ND			1
V524	0	0	0	Chihuahua	ND	ND	ND			1
V557	0	0	0	Chihuahua	ND	ND	ND			1
V559	0	0	0	Chihuahua	ND	ND	ND			1
V595	0	0	0	Chihuahua	ND	ND	ND			1
V61	0	0	0	Chihuahua	ND	ND	ND			1
V626	0	0	0	Chihuahua	ND	ND	ND			1
V634	0	0	0	Chihuahua	ND	ND	ND			1
V635	0	0	0	Chihuahua	ND	ND	ND			1
V668	0	0	0	Chihuahua	ND	ND	ND			1
V798	0	0	0	Chihuahua	ND	ND	ND			1
V808	0	0	0	Chihuahua	ND	ND	ND			1
V836	0	0	0	Chihuahua	ND	ND	ND			1
V885	0	0	0	Chihuahua	ND	ND	ND			1
V980 (case #3)	0	0	1	Chihuahua	ND	ND	ND	1		1
2202	0	0	0	Dachshund	PRJNA377155	SAMN06463487	SRR5311681		1
S_168	0	0	0	French Bulldog	PRJNA377155	SAMN06463510	SRR5311658		1
S_715	0	0	0	French Bulldog	PRJNA377155	SAMN06463525	SRR5311643		1
S_732	0	0	0	French Bulldog	PRJNA377155	SAMN06463528	SRR5311640		1
4647	0	0	0	German Shepherd Dog	PRJNA961733	SAMN34367414	SRR24300348		1
8001	0	0	0	German Shepherd Dog	PRJNA961733	SAMN34367415	SRR24300347		1
3755	0	0	0	German Shorthair Pointer	PRJNA377155	SAMN06463495	SRR5311673		1
5809	0	0	0	German Shorthair Pointer	PRJNA377155	SAMN06463503	SRR5311665		1
4161	0	0	0	German Wirehair Pointer	PRJNA377155	SAMN06463496	SRR5311672		1
5759	0	0	0	German Wirehair Pointer	PRJNA377155	SAMN06463502	SRR5311666		1
2206	0	0	0	Golden Retriever	PRJNA377155	SAMN06463488	SRR5311680		1
2268	0	0	0	Golden Retriever	PRJNA961733	SAMN34367400	SRR24300335		1
2397	0	0	0	Golden Retriever	PRJNA961733	SAMN34367403	SRR24300332		1
2857	0	0	0	Golden Retriever	PRJNA961733	SAMN34367397	SRR24300357		1
3070	0	0	0	Golden Retriever	PRJNA377155	SAMN06463491	SRR5311677		1
4132	0	0	0	Golden Retriever	PRJNA961733	SAMN34367412	SRR24300350		1
4198	0	0	0	Golden Retriever	PRJNA961733	SAMN34367413	SRR24300349		1
5182	0	0	0	Golden Retriever	PRJNA961733	SAMN34367404	SRR24300331		1
5354	0	0	0	Golden Retriever	PRJNA961733	SAMN34367402	SRR24300333		1
8315	0	0	0	Golden Retriever	PRJNA961733	SAMN34367401	SRR24300334		1
8471	0	0	0	Golden Retriever	PRJNA961733	SAMN34367398	SRR24300356		1
8468	0	0	0	Golden Retriever	PRJNA961733	SAMN34367399	SRR24300345		1
E270	0	0	0	Golden Retriever	PRJNA776905	SAMN22825642	SRR16767721		1
E356	0	0	0	Golden Retriever	PRJNA776905	SAMN22825652	SRR16767720		1
E360	0	0	0	Golden Retriever	PRJNA776905	SAMN22825653	SRR16767719		1
E361	0	0	0	Golden Retriever	PRJNA776905	SAMN22825654	SRR16767718		1
E669	0	0	0	Golden Retriever	PRJNA776905	SAMN22825655	SRR16767727		1
E695	0	0	0	Golden Retriever	PRJNA776905	SAMN22825656	SRR16767726		1
S_217	0	0	0	Golden Retriever	PRJNA377155	SAMN06463512	SRR5311656		1
S_230	0	0	0	Golden Retriever	PRJNA377155	SAMN06463513	SRR5311655		1
S_233	0	0	0	Golden Retriever	PRJNA377155	SAMN06463514	SRR5311654		1
S_637	0	0	0	Golden Retriever	PRJNA377155	SAMN06463519	SRR5311649		1
S_665	0	0	0	Golden Retriever	PRJNA377155	SAMN06463520	SRR5311648		1
S_711	0	0	0	Golden Retriever	PRJNA377155	SAMN06463523	SRR5311645		1
S_730	0	0	0	Golden Retriever	PRJNA377155	SAMN06463526	SRR5311642		1
GD1202	0	0	0	Great Dane	PRJNA377155	SAMN06463472	SRR5311696		1
NS1011	0	0	0	Great Dane	PRJNA377155	SAMN06463474	SRR5311694		1
IS3002	0	0	0	Irish Setter	PRJNA377155	SAMN06463509	SRR5311659		1
2563	0	0	0	Labrador Retriever	PRJNA377155	SAMN06463490	SRR5311678		1
2644	0	0	0	Labrador Retriever	PRJNA377155	SAMN06463471	SRR5311697		1
3654	0	0	0	Labrador Retriever	PRJNA377155	SAMN06463492	SRR5311676		1
3694	0	0	0	Labrador Retriever	PRJNA377155	SAMN06463493	SRR5311675		1
5594	0	0	0	Labrador Retriever	PRJNA377155	SAMN06463501	SRR5311667		1
6239	0	0	0	Labrador Retriever	PRJNA377155	SAMN06463505	SRR5311663		1
BD401	0	0	0	Labrador Retriever	PRJNA377155	SAMN06463545	SRR5311623		1
BD411	0	0	0	Labrador Retriever	PRJNA377155	SAMN06463546	SRR5311622		1
BD412	0	0	0	Labrador Retriever	PRJNA377155	SAMN06463547	SRR5311621		1
BD435	0	0	0	Labrador Retriever	PRJNA377155	SAMN06463548	SRR5311620		1
BD465	0	0	0	Labrador Retriever	PRJNA377155	SAMN06463549	SRR5311619		1
BD473	0	0	0	Labrador Retriever	PRJNA377155	SAMN06463550	SRR5311618		1
BD474	0	0	0	Labrador Retriever	PRJNA377155	SAMN06463551	SRR5311617		1
BD479	0	0	0	Labrador Retriever	PRJNA377155	SAMN06463552	SRR5311616		1
BD480	0	0	0	Labrador Retriever	PRJNA377155	SAMN06463553	SRR5311615		1
BD514	0	0	0	Labrador Retriever	PRJNA377155	SAMN06463554	SRR5311614		1
NS1005	0	0	0	Labrador Retriever	PRJNA377155	SAMN06463473	SRR5311695		1
2707	0	0	2	MIX - Chihuahua	ND	ND	ND	1
2942	0	0	0	MIX - Chihuahua	ND	ND	ND	1
3550	0	0	2	MIX - Chihuahua	ND	ND	ND	1
4030	0	0	1	MIX - Chihuahua	ND	ND	ND	1
E731 (case #2)	0	E730	1	MIX - Chihuahua	PRJNA961733	SAMN34367411	SRR24300351	1	1	1
E733 (case #5)	0	E730	2	MIX - Chihuahua	ND	ND	ND	1		1
E797 (case #10)	0	0	1	MIX - Chihuahua	PRJNA1206757	SAMN46083232	SRR31897214	1	1	1
E798 (case #9)	C	D	1	MIX - Chihuahua	ND	ND	ND	1		1
E801 (case #13)	0	0	1	MIX - Chihuahua	PRJNA1206757	SAMN46083233	SRR31897213	1	1	1
E803 (case #4)	0	0	1	MIX - Chihuahua	PRJNA1206757	SAMN46083234	SRR31897212	1	1	1
E730 (case #1)	0	0	2	MIX - Chihuahua/Dachshund	PRJNA961733	SAMN34367410	SRR24300352	1	1	1
V558	0	0	2	MIX - Chihuahua/Dachshund	ND	ND	ND	1
E799 (case #11)	0	0	2	MIX - Chihuahua/Poodle	PRJNA1206757	SAMN46083235	SRR31897211	1	1	1
4090	0	0	0	MIX - Chihuahua/Terrier	ND	ND	ND	1
2239	0	0	0	MIX - Dachshund	PRJNA377155	SAMN06463489	SRR5311679		1
3238	0	0	0	MIX - Jack Russell Terrier/Beagle	ND	ND	ND	1
8880	0	0	0	MIX - Jack Russell Terrier/Pit Bull Terrier	ND	ND	ND	1
8553	0	0	0	MIX - Miniature Poodle/Golden Retriever	ND	ND	ND	1
4280	0	0	0	MIX - Newfoundland/Border Collie	PRJNA377155	SAMN06463498	SRR5311670		1
1105	0	0	0	MIX - Pit Bull Terrier	ND	ND	ND	1
3305	0	0	0	MIX - Pit Bull Terrier	ND	ND	ND	1
3921	0	0	0	MIX - Pit Bull Terrier	ND	ND	ND	1
4906	0	0	0	MIX - Pit Bull Terrier	ND	ND	ND	1
5839	0	0	0	MIX - Pit Bull Terrier	ND	ND	ND	1
2272	0	0	0	MIX - Poodle	ND	ND	ND	1
2948	0	0	0	MIX - Poodle	ND	ND	ND	1
2979	0	0	0	MIX - Poodle	ND	ND	ND	1
2979	0	0	0	MIX - Poodle	ND	ND	ND	1
3477	0	0	0	MIX - Poodle	ND	ND	ND	1
4723	0	0	0	MIX - Poodle	ND	ND	ND	1
4830	0	0	0	MIX - Poodle	ND	ND	ND	1
V713	0	0	0	MIX - Poodle	ND	ND	ND	1
2532	0	0	0	MIX - Poodle/American Cocker Spaniel	ND	ND	ND	1
3949	0	0	0	MIX - Poodle/American Cocker Spaniel	ND	ND	ND	1
4274	0	0	0	MIX - Poodle/American Cocker Spaniel	ND	ND	ND	1
5211	0	0	0	MIX - Poodle/American Cocker Spaniel	ND	ND	ND	1
6240	0	0	0	MIX - Poodle/Labrador	PRJNA377155	SAMN06463506	SRR5311662		1
NS1013	0	0	0	MIX - Poodle/Labrador	PRJNA377155	SAMN06463476	SRR5311692		1
4064	0	0	0	MIX - Poodle/Lhasa apso	ND	ND	ND	1
4108	0	0	0	MIX - Poodle/Maltese	ND	ND	ND	1
4127	0	0	0	MIX - Poodle/Maltese	ND	ND	ND	1
5105	0	0	0	MIX - Poodle/Maltese	ND	ND	ND	1
7745	0	0	0	MIX - Poodle/Maltese	ND	ND	ND	1
7036	0	0	0	MIX - Poodle/Pekingese	ND	ND	ND	1
3542	0	0	0	MIX - Poodle/Shih Tzu	ND	ND	ND	1
3542	0	0	0	MIX - Poodle/Shih Tzu	ND	ND	ND	1
3722	0	0	0	MIX - Poodle/Shih Tzu	ND	ND	ND	1
4737	0	0	0	MIX - Rat Terrier	ND	ND	ND	1
3864	0	0	0	MIX - Rat Terrier/Border Collie	ND	ND	ND	1
2940	0	0	0	MIX - Rottweiler	ND	ND	ND	1
4527	0	0	0	MIX - Rottweiler/Pit Bull Terrier	ND	ND	ND	1
2502	0	0	0	MIX - Shepherd	ND	ND	ND	1
1746	0	0	0	MIX - Shepherd/Welsh Corgi Pembroke	ND	ND	ND	1
2831	0	0	0	MIX - Shetland Sheepdog/Jack Russell Terrier	ND	ND	ND	1
3248	0	0	0	MIX - Terrier	ND	ND	ND	1
4008	0	0	0	MIX - Terrier	ND	ND	ND	1
4193	0	0	0	MIX - Terrier	ND	ND	ND	1
6104	0	0	0	MIX - Terrier	ND	ND	ND	1
V719	0	0	0	MIX - Terrier	ND	ND	ND	1
1670	0	0	0	Newfoundland	PRJNA377155	SAMN06463484	SRR5311684		1
S_537	0	0	0	Newfoundland	PRJNA377155	SAMN06463516	SRR5311652		1
S_604	0	0	0	Newfoundland	PRJNA377155	SAMN06463517	SRR5311651		1
S_731	0	0	0	Newfoundland	PRJNA377155	SAMN06463527	SRR5311641		1
A562	0	0	0	NSDTR	PRJNA377155	SAMN06463560	SRR5311608		1
A634	0	0	0	NSDTR	PRJNA377155	SAMN06463507	SRR5311661		1
A708	0	0	0	NSDTR	PRJNA377155	SAMN06463508	SRR5311660		1
T202	0	0	0	NSDTR	PRJNA961733	SAMN34367407	SRR24300355		1
T276	0	0	0	NSDTR	PRJNA377155	SAMN06463561	SRR5311607		1
T285	0	0	0	NSDTR	PRJNA377155	SAMN06463562	SRR5311606		1
T306	0	0	0	NSDTR	PRJNA377155	SAMN06463563	SRR5311605		1
T324	0	0	0	NSDTR	PRJNA377155	SAMN06463564	SRR5311604		1
T355	0	0	0	NSDTR	PRJNA961733	SAMN34367406	SRR24300329		1
T358	0	0	0	NSDTR	PRJNA961733	SAMN34367408	SRR24300354		1
T364	0	0	0	NSDTR	PRJNA961733	SAMN34367405	SRR24300330		1
T388	0	0	0	NSDTR	PRJNA377155	SAMN06463565	SRR5311603		1
T394	0	0	0	NSDTR	PRJNA377155	SAMN06463566	SRR5311602		1
T493	0	0	0	NSDTR	PRJNA377155	SAMN06463482	SRR5311686		1
T582	0	0	0	NSDTR	PRJNA377155	SAMN06463530	SRR5311638		1
T586	0	0	0	NSDTR	PRJNA377155	SAMN06463531	SRR5311637		1
T593	0	0	0	NSDTR	PRJNA377155	SAMN06463532	SRR5311636		1
T669	0	0	0	NSDTR	PRJNA961733	SAMN34367416	SRR24300346		1
T898	0	0	0	NSDTR	PRJNA961733	SAMN34367417	SRR24300344		1
T899	0	0	0	NSDTR	PRJNA961733	SAMN34367418	SRR24300343		1
V974	0	0	0	Pit Bull Terrier	PRJNA1206757	SAMN46083236	SRR31897210		1
V975	0	0	0	Pit Bull Terrier	PRJNA1206757	SAMN46083237	SRR31897209		1
V976	0	0	0	Pit Bull Terrier	PRJNA1206757	SAMN46083238	SRR31897208		1
V977	0	0	0	Pit Bull Terrier	PRJNA1206757	SAMN46083239	SRR31897207		1
V979	0	0	0	Pit Bull Terrier	PRJNA1206757	SAMN46083240	SRR31897206		1
6195	0	0	0	Poodle	PRJNA961733	SAMN34367420	SRR24300341		1
9430	0	0	0	Poodle	PRJNA961733	SAMN34367421	SRR24300340		1
9556	0	0	0	Poodle	PRJNA961733	SAMN34367422	SRR24300339		1
3848	0	0	0	Poodle (Miniature)	ND	ND	ND			1
4396	0	0	0	Poodle (Miniature)	ND	ND	ND			1
4470	0	0	0	Poodle (Miniature)	ND	ND	ND			1
4947	0	0	0	Poodle (Miniature)	ND	ND	ND			1
5022	0	0	0	Poodle (Miniature)	ND	ND	ND			1
5134	0	0	0	Poodle (Miniature)	ND	ND	ND			1
5254	0	0	0	Poodle (Miniature)	ND	ND	ND			1
5387	0	0	0	Poodle (Miniature)	ND	ND	ND			1
5680	0	0	0	Poodle (Miniature)	ND	ND	ND			1
6016	0	0	0	Poodle (Miniature)	ND	ND	ND			1
6318	0	0	0	Poodle (Miniature)	ND	ND	ND			1
6543	0	0	0	Poodle (Miniature)	ND	ND	ND			1
6641	0	0	0	Poodle (Miniature)	ND	ND	ND			1
6644	0	0	0	Poodle (Miniature)	ND	ND	ND			1
7077	0	0	0	Poodle (Miniature)	ND	ND	ND			1
7281	0	0	0	Poodle (Miniature)	ND	ND	ND			1
7300	0	0	0	Poodle (Miniature)	ND	ND	ND			1
7754	0	0	0	Poodle (Miniature)	ND	ND	ND			1
7832	0	0	0	Poodle (Miniature)	ND	ND	ND			1
7875	0	0	0	Poodle (Miniature)	ND	ND	ND			1
7975	0	0	0	Poodle (Miniature)	ND	ND	ND			1
7997	0	0	0	Poodle (Miniature)	ND	ND	ND			1
8057	0	0	0	Poodle (Miniature)	ND	ND	ND			1
8600	0	0	0	Poodle (Miniature)	ND	ND	ND			1
8657	0	0	0	Poodle (Miniature)	ND	ND	ND			1
8679	0	0	0	Poodle (Miniature)	ND	ND	ND			1
8884	0	0	0	Poodle (Miniature)	ND	ND	ND			1
9113	0	0	0	Poodle (Miniature)	ND	ND	ND			1
9127	0	0	0	Poodle (Miniature)	ND	ND	ND			1
9534	0	0	0	Poodle (Miniature)	ND	ND	ND			1
E285	0	0	0	Poodle (Miniature)	ND	ND	ND			1
E293	0	0	0	Poodle (Miniature)	ND	ND	ND			1
E410	0	0	0	Poodle (Miniature)	ND	ND	ND			1
E417	0	0	0	Poodle (Miniature)	ND	ND	ND			1
V1159	0	0	0	Poodle (Miniature)	ND	ND	ND			1
V216	0	0	0	Poodle (Miniature)	ND	ND	ND			1
283	0	0	1	Poodle (Toy)	PRJNA961733	SAMN34367419	SRR24300342		1	1
E207	0	0	0	Poodle (Toy)	ND	ND	ND			1
E212	0	0	0	Poodle (Toy)	ND	ND	ND			1
E281	0	0	0	Poodle (Toy)	ND	ND	ND			1
V1057	0	0	0	Poodle (Toy)	ND	ND	ND			1
V1058	0	0	0	Poodle (Toy)	ND	ND	ND			1
V970	0	0	0	Poodle (Toy)	ND	ND	ND			1
2961	0	0	0	Pug	PRJNA961733	SAMN34367423	SRR24300338		1
5316	0	0	0	Pug	PRJNA961733	SAMN34367424	SRR24300337		1
9172	0	0	0	Pug	PRJNA961733	SAMN34367425	SRR24300336		1
2197	0	0	0	Rottweiler	PRJNA377155	SAMN06463485	SRR5311683		1
2198	0	0	0	Rottweiler	PRJNA377155	SAMN06463486	SRR5311682		1
S_688	0	0	0	Rottweiler	PRJNA377155	SAMN06463522	SRR5311646		1
S_737	0	0	0	Rottweiler	PRJNA377155	SAMN06463529	SRR5311639		1
1052	0	0	0	Saluki	PRJNA377155	SAMN06463483	SRR5311685		1
5813	0	0	0	Saluki	PRJNA377155	SAMN06463504	SRR5311664		1
NS177	0	0	0	Weimaraner	PRJNA377155	SAMN06463477	SRR5311691		1
NS302	0	0	0	Weimaraner	PRJNA377155	SAMN06463478	SRR5311690		1
NS65	0	0	0	Weimaraner	PRJNA377155	SAMN06463479	SRR5311689		1
NS82	0	0	0	Weimaraner	PRJNA377155	SAMN06463480	SRR5311688		1
NS92	0	0	0	Weimaraner	PRJNA377155	SAMN06463481	SRR5311687		1
4163	0	0	0	West Highland White Terrier	PRJNA377155	SAMN06463497	SRR5311671		1
4895	0	0	0	West Highland White Terrier	PRJNA377155	SAMN06463500	SRR5311668		1
BD225	0	0	0	Whippet	PRJNA377155	SAMN06463535	SRR5311633		1
BD267	0	0	0	Whippet	PRJNA377155	SAMN06463536	SRR5311632		1
BD279	0	0	0	Whippet	PRJNA377155	SAMN06463537	SRR5311631		1
BD29	0	0	0	Whippet	PRJNA377155	SAMN06463538	SRR5311630		1
BD354	0	0	0	Whippet	PRJNA377155	SAMN06463539	SRR5311629		1
								74	137	156
