# Supplementary material for: The RSPO2 gene is associated with bilateral anterior amelia in Chihuahuas
Source: Mamm Genome. 2025 Mar 25;36(3):746–60. doi: 10.1007/s00335-025-10123-1 (PMC12408703; doi:10.1007/s00335-025-10123-1)
Supplement: Supplementary file 2 — Supplementary file2 (XLSX 10 KB) [file 335_2025_10123_MOESM2_ESM.xlsx]

## Sheet: Feuil1
Online Resource 2. Primers used to genotype the three best candidate SNVs.
Variant #	Variant ID	Forward primer (5’-3’)	Reverse primer (5’-3’)	Product length (bp)
1	NC_049234.1:g.8891861C>T	CCTATCTGCTTTCTAGGCTTTCT	AGGGTTGGCTTGTTGGTACA	264
2	NC_049234.1:g.8974204C>T	CCACCCAATTCTCCTCCTCA	AGGTGCAGATTAACGAATACTGT	205
3	NC_049234.1:g.9789424G>A	AAAGTCAGACTGGGATCGGA	GAAATGTTCCAGCCACTCATAGA	456
The RSPO2 gene is associated with bilateral anterior amelia in Chihuahuas. Mammalian Genome. Lucie Chevallier*, Marin Green2*, Julia Vo, Karen Vernau, Denis Marcellin-Little, Vidhya Jagannathan, Tosso Leeb, Danika Bannasch†, dlbannasch@ucdavis.edu
