# Supplementary material for: The RSPO2 gene is associated with bilateral anterior amelia in Chihuahuas
Source: Mamm Genome. 2025 Mar 25;36(3):746–60. doi: 10.1007/s00335-025-10123-1 (PMC12408703; doi:10.1007/s00335-025-10123-1)
Supplement: Supplementary file 4 — Supplementary file4 (XLSX 16 KB) [file 335_2025_10123_MOESM4_ESM.xlsx]

## Sheet: Feuil1
Online Resource 4. Gene annotation within the critical interval.
Gene symbol	Gene full name/description	Gene type	Gene accession ID	Localization (CanFam4)	Localization (CanFam3)	Strand
ANGPT1	angiopoietin 1	protein coding	403656	chr13:8284694-8525154	chr13:8068920-8312087	antisense
LOC111098518	uncharacterized LOC111098518	ncRNA	111098518	chr13:8513516-8531740	chr13:8299795-8318237	sense
LOC111098519	uncharacterized LOC111098519	ncRNA	111098519	chr13:8594337-8611742	chr13:8834724-8887818	antisense
RSPO2	R-spondin 2	protein coding	482004	chr13:8823008-8971462	chr13:8610227-8755056	antisense
LOC102154405	uncharacterized LOC102154405	ncRNA	102154405	chr13:8997876-9023949	chr13:8782109-8808118	antisense
EIF3E	eukaryotic translation initiation factor 3 subunit E	protein coding	475070	chr13:9056970-9110052	chr13:8834724-8887818	antisense
LOC111098520	uncharacterized LOC111098520	ncRNA	111098520	chr13:9163346-9183174	chr13:8941042-8960908	sense
LOC102154667	uncharacterized LOC102154667	ncRNA	102154667	chr13:9259102-9291219	chr13:9036829-9069701	antisense
EMC2	ER membrane protein complex subunit 2	protein coding	612810	chr13:9291379-9336151	chr13:9069782-9224250	sense
LOC111098522	uncharacterized LOC111098522	ncRNA	111098522	chr13:9446355-9459348	chr13:9224752-9237437	antisense
TMEM74	transmembrane protein 74	protein coding	100682800	chr13:9628842-9636571	chr13:9407005-9414707	antisense
LOC106559610	60S ribosomal protein L7-like	pseudogene	106559610	chr13:9686257-9686996	Not on CanFam3	antisense
LOC100685832	protein BTG3-like	pseudogene	100685832	chr13:9839802-9872197	Not on CanFam3	antisense
TRHR	thyrotropin releasing hormone receptor	protein coding	482007	chr13:9871822-9911555	chr13:9642565-9681778	sense
MIR8836	microRNA mir-8836	ncRNA (provisional)	104796229	chr13:9981644-9981778	chr13:9751650-9751784	sense
NUDCD1	NudC domain containing 1	protein coding	475073	chr13:10045303-10100836	chr13:9815394-9894534	antisense
ENY2	ENY2 transcription and export complex 2 subunit	protein coding	475074	chr13:10124799-10135015	chr13:9895537-9905081	sense
PKHD1L1	PKHD1 like 1	protein coding	475075	chr13:10155024-10302902	chr13:9925049-10073054	sense
LOC111098525	uncharacterized LOC111098525	ncRNA	111098525	chr13:10306888-10311359	chr13:10077039-10081486	antisense
EBAG9	estrogen receptor binding site associated antigen 9	protein coding (provisional)	403500	chr13:10316781-10329348	chr13:10082334-10099737	sense
SYBU	syntabulin	protein coding	475076	chr13:10340031-10353024	chr13:10110183-10179514	antisense
The RSPO2 gene is associated with bilateral anterior amelia in Chihuahuas. Mammalian Genome. Lucie Chevallier*, Marin Green2*, Julia Vo, Karen Vernau, Denis Marcellin-Little, Vidhya Jagannathan, Tosso Leeb, Danika Bannasch†, dlbannasch@ucdavis.edu

## Sheet: archive
Gene annotation for the critical interval
Gene symbol	Gene full name/description	Gene type	Gene ID	Localization (CanFam6)	Localization (CanFam3)	Strand
ANGPT1	angiopoietin 1	protein coding	403656	8,068,920..8,312,090	chr13:8068920-8312087	antisense
LOC111098518	uncharacterized LOC111098518	ncRNA	111098518	8,299,795..8,318,237	chr13:8299795-8318237	sense
LOC111098519	uncharacterized LOC111098519	ncRNA	111098519	8,381,004..8,398,406	chr13:8834724-8887818	antisense
RSPO2	R-spondin 2	protein coding	482004	8,610,227..8,755,727	chr13:8610227-8755056	antisense
LOC102154405	uncharacterized LOC102154405	ncRNA	102154405	8,782,109..8,808,118	chr13:8782109-8808118	antisense
EIF3E	eukaryotic translation initiation factor 3 subunit E	protein coding	475070	8,834,724..8,887,818	chr13:8834724-8887818	antisense
LOC111098520	uncharacterized LOC111098520	ncRNA	111098520	8,941,042..8,960,908	chr13:8941042-8960908	sense
LOC111098521	glyceraldehyde-3-phosphate dehydrogenase pseudogene	pseudogene (withdrawn)	111098521	8,961,083..8,964,837
LOC102154667	uncharacterized LOC102154667	ncRNA	102154667	9,036,829..9,069,701	chr13:9036829-9069701	antisense
EMC2	ER membrane protein complex subunit 2	protein coding	612810	9,069,782..9,224,255	chr13:9069782-9224250	sense
LOC100685380	heat shock protein HSP 90-beta-like	pseudogene	100685380	9,130,670..9,194,700	pas sur canfam3
LOC111098522	uncharacterized LOC111098522	ncRNA	111098522	9,224,752..9,237,437	chr13:9224752-9237437	antisense
LOC111098523	uncharacterized LOC111098523	ncRNA (withdrawn)	111098523	9,359,513..9,364,912
LOC111098524	uncharacterized LOC111098524	ncRNA (withdrawn)	111098524	9,378,250..9,401,139
TMEM74	transmembrane protein 74	protein coding	100682800	9,407,005..9,415,906	chr13:9407005-9414707	antisense
LOC106559610	60S ribosomal protein L7-like	pseudogene	106559610	9,464,402..9,465,171
LOC100685832	protein BTG3-like	pseudogene	100685832	9,610,039..9,614,377
TRHR	thyrotropin releasing hormone receptor	protein coding	482007	9,642,565..9,681,778	chr13:9642565-9681778	sense
MIR8836	microRNA mir-8836	ncRNA (provisional)	104796229	9,736,140..9,736,274
NUDCD1	NudC domain containing 1	protein coding	475073	9,815,394..9,895,410	chr13:9815394-9894534	antisense
ENY2	ENY2 transcription and export complex 2 subunit	protein coding	475074	9,895,537..9,905,081	chr13:9895537-9905081	sense
LOC102155210	uncharacterized LOC102155210	ncRNA (withdrawn)	102155210	9,896,404..9,897,218		antisense
PKHD1L1	PKHD1 like 1	protein coding	475075	9,925,047..10,073,054	chr13:9925049-10073054	sense
LOC111098525	uncharacterized LOC111098525	ncRNA	111098525	10,077,039..10,081,486		antisense
LOC111098647	basic proline-rich protein-like	protein coding (withdrawn)	111098647	10,081,557..10,082,463		antisense
EBAG9	estrogen receptor binding site associated antigen 9	protein coding (provisional)	403500	10,081,700..10,099,737	chr13:10082334-10099737	sense
SYBU	syntabulin	protein coding	475076	10,110,183..10,179,514	chr13:10110183-10179514	antisense
