# Supplementary material for: The RSPO2 gene is associated with bilateral anterior amelia in Chihuahuas
Source: Mamm Genome. 2025 Mar 25;36(3):746–60. doi: 10.1007/s00335-025-10123-1 (PMC12408703; doi:10.1007/s00335-025-10123-1)
Supplement: Supplementary file 5 — Supplementary file5 (XLSX 19 KB) [file 335_2025_10123_MOESM5_ESM.xlsx]

## Sheet: 10 variants
Online Resource 5. List of 10 remaining variants with mutant allele frequency in controls and list of breeds carrying the mutant allele for each variant. The three best candidate variants are depicted in red.
CHR	BP position in CanFam4	BP position in CanFam3	A1 (alt)	F(A1) in BAH affected Chihuahuas	A2 (ref)	Hm within internal controls	Hm in Dog 10K	Hm in Jannagathan et al 2019	Hm in Plassais et al 2019	Allele count in Dog10K, excluding Chihuahua	Allele count in internal controls, excluding Chihuahua	Allele count in Jagannathan et al data, excluding Chihuahua	Allele count in Plassais et al data, excluding Chihuahua	F(A1) in controls, excluding Chihuahua	Breeds of dogs carrying the mutant allele	Position within critical interval
13	8869884	8656744	T	0.923077	C	0	0	0	0	3 out of 3966	1 out of 260	0 out of 1152	0 out of 1438 expected	0.000586854	1 Small Poodle, 1 Mudi, 1 Turkish Mastiff, 1 Village dog from Azerbaijan AND 1 Chihuahua (US)	Intron 4 of RSPO2
13	8886252	8673101	G	0.923077	GACA	0	0	0	0	3 out of 3970	1 out of 260	0 out of 1168	0 out of 1438 expected	0.000585138	1 Small Poodle, 1 Mudi, 1 Hamiltonstovare, 1 Village dog from Azerbaijan AND 1 Chihuahua (US)	Intron 2 of RSPO2
13	8891861	8678707	T	0.923077	C	0	0	0	0	0 out of 3970 expected	1 out of 260	0 out of 1166	0 out of 1438 expected	0.000146327	1 Small Poodle AND 1 Chihuahua (US)	Intron 2 of RSPO2
13	8974204	8758435	T	0.923077	C	0	0	0	0	0 out of 3970 expected	1 out of 260	0 out of 1166	0 out of 1438 expected	0.000146327	1 Small Poodle AND 1 Chihuahua (US)	Intergenic - 3.4 kb upstream of RSPO2, between RSPO2 and EIF3E
13	9084398	8862166	G	0.923077	C	0	0	0	0	3 out of 3932	1 out of 260	0 out of 1150	0 out of 1438 expected	0.000589971	1 Small Poodle, 1 Mudi, 1 Village dog from Azerbaijan, 1 Dutch Shepherd AND 1 Chihuahua (US)	Intron 7 of EIF3E
13	9789424	9559658	A	0.923077	G	0	0	0	0	0 out of 3970 expected	1 out of 260	0 out of 1166	0 out of 1438 expected	0.000146327	1 Small Poodle AND 1 Chihuahua (US)	Intergenic - 0.82 Mb upstream of RSPO2, between TMEM74 and TRHR
13	9979716	9749724	G	0.923077	C	0	0	0	0	17 out of 3970	1 out of 260	3 out of 1166	7 out of 1438	0.00409716	15 breeds represented + Village dogs + Wolfs AND 4 Chihuahuas	Intergenic - near MIR8836
13	9994505	9764508	C	0.923077	T	0	0	0	0	13 out of 3970	1 out of 260	1 out of 1166	5 out of 1438	0.00292654	10 breeds represented + Village dogs + Wolf AND 4 Chihuahuas	Intergenic - between TRHR and NUDCD1
13	10010822	9780818	T	0.923077	C	0	0	0	0	13 out of 3970	1 out of 260	1 out of 1166	4 out of 1438	0.00278022	10 breeds represented + Village dogs AND 4 Chihuahuas	Intergenic - between TRHR and NUDCD1
13	10012000	9781994	A	0.923077	G	0	0	0	0	16 out of 3970	1 out of 260	2 out of 1166	7 out of 1438	0.00380451	14 breeds represented + Village dogs + Wolfs AND 4 Chihuahuas	Intergenic - between TRHR and NUDCD1
The RSPO2 gene is associated with bilateral anterior amelia in Chihuahuas. Mammalian Genome. Lucie Chevallier*, Marin Green2*, Julia Vo, Karen Vernau, Denis Marcellin-Little, Vidhya Jagannathan, Tosso Leeb, Danika Bannasch†, dlbannasch@ucdavis.edu

## Sheet: 10 variants_archive
CHR	BP position in CanFam4	BP position in CanFam3	A1	F_A	A2	Status in 161 internal controls	Hm in Dog 10K	Hm in Jannagathan et al 2019	Hm in Plassais et al 2019	Nb of het dogs in Dog10K	Allele frequency in Dog10K	Allele count in Dog10K	Allele count in our cohort	Allele count in Tosso data	Allele count in Plassais	Allele fq in our ctrl cohort and Dog10K and Tosso's and Plassais	Breeds carrying mutant allele	Position within critical interval
13	8869884	8656744	T	0.916667	C	1 ht among 161 internal controls	0	0	0	3	0.0007557	3 out of 3970	1 out of 322	1 out of 1160	0	0.000917095	Small Poodle, Mudi (US), Turkish Mastiff (US), Village dog from Azerbaijan, Chihuahua (US)	Intron 4 of RSPO2
13	8886252	8673101	G	0.916667	GACA	1 ht among 161 internal controls	0	0	0	3	0.0007549	3 out of 3974	1 out of 322	1 out of 1176	0	0.000913743	Small Poodle, Mudi (US), Hamiltonstovare (helsinki), Village dog from Azerbaijan, Chihuahua (US)	Intron 2 of RSPO2
13	8891861	8678707	T	0.916667	C	1 ht among 161 internal controls	0	0	0	0	0	0 out of 3974 expected	1 out of 322	1 out of 1174	0	0.000365631	Small Poodle (US), Chihuahua (US)	Intron 2 of RSPO2
13	8974204	8758435	T	0.916667	C	1 ht among 161 internal controls	0	0	0	0	0	0 out of 3974 expected	1 out of 322	1 out of 1174	0	0.000365631	Small Poodle (US), Chihuahua (US)	Intergenic - 3.4 kb upstream of RSPO2
13	9084398	8862166	G	0.916667	C	1 ht among 161 internal controls	0	0	0	3	0.0007622	3 out of 3936	1 out of 322	1 out of 1158	0	0.000923191	Small Poodle, Mudi (US), Village dog from Azerbaijan, Dutch Shepherd (Bern), Chihuahua (US)	Intron 7 of EIF3E
13	9789424	9559658	A	0.916667	G	1 ht among 161 internal controls	0	0	0	0	0	0 out of 3974 expected	1 out of 322	1 out of 1174	0	0.000365631	Small Poodle (US), Chihuahua (US)	Intergenic - between TMEM74 and TRHR
13	9979716	9749724	G	0.916667	C	1 ht among 161 internal controls	0	0	0	18	0.004529	18 out of 3974	1 out of 322	6 out of 1174	7 out of 1444	0.00462829	Small Poodle, Mudi, 2 Bria, Cauc, chih, wolf from china (cluPCN), from europe (CluPEU), from portugal (CLUPPT), from sweden (CLUPSE), MOBD, PRKR, SARP, SWEH, 5 village dogs (3Cn et 2 IR), 3 chihuahuas (19, 23 et 27), TM10, SRR et SRS, plus 7 ht from Plassais (1 Afghan hound, 1 English Srpinger Spaniel, 1field spaniel, 1 Village dog china 11, 1 Wolf 7, 2 york shire terrier).	Intergenic - near from MIR8836
13	9994505	9764508	C	0.916667	T	1 ht among 161 internal controls	0	0	0	14	0.003523	14 out of 3974	1 out of 322	5 out of 1174	5 out of 1444	0.00361585	Small Poodle, Mudi, 2 Briards, Caucasian Ovcharka (helsinki), chihuahua (Hel or Bern), Mongolian Bankhar Dog (village dogs, Cornell), Prague Ratter (hel), Sarplaninac (hel), Swedish Elkhound (hel), 5 village dogs (3 from china et 2 from Iran), 4 chihuahuas (19, 22, 23, 27 de Tosso), 1 TM10, and 5 ht from Plassais (1 afghan hound, 2 english springer spaniel, 1 village dog china 11, 1 wolf 7 )	Intergenic - between TRHR and NUDCD1
13	10010822	9780818	T	0.916667	C	1 ht among 161 internal controls	0	0	0	14	0.003523	14 out of 3974	1 out of 322	5 out of 1174	4 out of 1444	0.00347122	Small Poodle, Mudi, 2 Briards, Caucasian Ovcharka (helsinki), chihuahua (Hel or Bern), Mongolian Bankhar Dog (village dogs, Cornell), Prague Ratter (hel), Sarplaninac (hel), Swedish Elkhound (hel), 5 village dogs (3 from china et 2 from Iran), 4 chihuahuas (19, 22, 23, 27 de Tosso), 1 TM10 et 4 ht Plassai (1 afghan hound, 2 english springer spaniel, 1 village dog china 11)	Intergenic - between TRHR and NUDCD1
13	10012000	9781994	A	0.916667	G	1 ht among 161 internal controls	0	0	0	17	0.004278	17 out of 3974	1 out of 322	6 out of 1174	7 out of 1444	0.00448366	Small Poodle, Mudi, 2 Bria, Cauc, chih, MOBD, PRKR, SARP, SWEH, 5 village dogs (3Cn et 2 IR), CluPEU, CLUPPT, CLUPSE, 4 chihuahuas (19, 22, 23 et 27), TM10 et SRS, plus 7 ht from Plassais (1 Afghan hound, 1 English Srpinger Spaniel, 1field spaniel, 1 Village dog china 11, 1 Wolf 7, 2 york shire terrier).	Intergenic - between TRHR and NUDCD1

## Sheet: Infos
Additional infos :
Mudi is a herding dog breed from Hungary. It is related to the PULI.
The Hamiltonstövare (or Hamilton Hound) is a breed of scenthound originally developed by the founder of the Swedish Kennel Club, Count Adolf Hamilton. Its ancestors include several German hounds as well as English Foxhounds and Harriers. Probably originating from swiss/germany.
Azerbaijan is eastern europe (or western asia)
The Aksaray Malaklisi dog, also known as the Anatolian Shepherd Dog or Turkish Mastiff, is a large breed of dog originating from Turkey, particularly the Aksaray Province. Its primary role is as a livestock guardian dog, protecting flocks of sheep and goats from predators.
Poodle originate from Germany.
Dog10K 41 Ht max
Our data 3 ht max
Tosso 11 Ht max
Plassais 14 Ht max
