# Supplementary material for: The RSPO2 gene is associated with bilateral anterior amelia in Chihuahuas
Source: Mamm Genome. 2025 Mar 25;36(3):746–60. doi: 10.1007/s00335-025-10123-1 (PMC12408703; doi:10.1007/s00335-025-10123-1)
Supplement: Supplementary file 6 — Supplementary file6 (XLSX 19 KB) [file 335_2025_10123_MOESM6_ESM.xlsx]

## Sheet: Feuil1
Online Resrouce 6. Best candidate variants coordinates and gap coordinates in the different dog genome assemblies and Ensembl VEP results.
Variants coordinates in CanFam3, CanFam4, CanFam5 and CanFam6 assemblies
				Coordinates in
Variant #	Chromosome	Ref allele	Mut allele	CanFam3	CanFam4	CanFam5	CanFam6	Effect (predicted by Ensembl VEP tool)
1 (NC_049234.1:g.8891861C>T)	13	C	T	8678707	8891861	8695761	8618996	Intron variant (modifier)
2 (NC_049234.1:g.8974204C>T)	13	C	T	8758435	8974204	8775622	8730851	Upstream gene variant (modifier)
3 (NC_049234.1:g.9789424G>A)	13	G	A	9559658	9789424	9583744	9544533	Intergenic variant (modifier)
Approximate gap coordinates in CanFam3, CanFam4, CanFam5 and CanFam6 assemblies
Chromosome	CanFam3	CanFam4	CanFam5	CanFam6
13	8735000-8736000	8948000-8952000	8752500-8753400	8675500-8708600
The RSPO2 gene is associated with bilateral anterior amelia in Chihuahuas. Mammalian Genome. Lucie Chevallier*, Marin Green2*, Julia Vo, Karen Vernau, Denis Marcellin-Little, Vidhya Jagannathan, Tosso Leeb, Danika Bannasch†, dlbannasch@ucdavis.edu

## Sheet: Feuil1 (2)
Supplementary Table X_RSPO2 variants coordinates in the different dog genome assemblies and Ensembl VEP results
Variants coordinates in CanFam3, CanFam4, CanFam5 and CanFam6 assemblies
				Coordinates in
Variant ID	Chromosome	Ref allele	Mut allele	CanFam3	CanFam4	CanFam5	CanFam6	Effect (predicted by Ensembl VEP tool)
1	13	C	T	8678707	8891861	8695761	8618996	Intron variant (modifier)
2	13	C	T	8758435	8974204	8775622	8730851	Upstream gene variant (modifier)
3	13	G	A	9559658	9789424	9583744	9544533	Intergenic variant (modifier)
Gap coordinates in CanFam4, CanFam5 and CanFam6 assemblies
Chromosome	CanFam4	CanFam5	CanFam6
13	8948000-8952000	8752500-8753400	8675500-8 708600
RSPO2 coordinates, genomic size and number of transcripts in CanFam3, CanFam4, CanFam5 and CanFam6 assemblies
	CanFam3	CanFam4	CanFam5	CanFam6
Number of transcripts	5	3	5	3
Genomic coordinates of transcript variant X1 (bp)	chr13:8610227-8755174	chr13:8823008-8971462	chr13:8629139-8771889	chr13:8550551-8728117
Genomic size of transcript variant X1 (bp)	144948	148455	142751	177567
Genomic coordinates of transcript variant X2 (bp)	chr13:8610227-8755056	chr13:8823008-8970779	chr13:8629139-8771889	chr13:8550551-8727435
Genomic size of transcript variant X2 (bp)	144830	147772	142751	176885
Genomic coordinates of transcript variant X3 (bp)	chr13:8610227-8755727	chr13:8823008-8896097	chr13:8631355-8771889	chr13:8550551-8623231
Genomic size of transcript variant X3 (bp)	145501	73090	140535	72681
Genomic coordinates of transcript variant X4 (bp)	chr13:8610227-8755170		chr13:8677581-8771889
Genomic size of transcript variant X4 (bp)	144944		94309
Genomic coordinates of transcript variant X5 (bp)	chr13:8610227-8689266		chr13:8677581-8706769
Genomic size of transcript variant X5 (bp)	79040		29189
Ensembl Variant effect predictor results (coordinates in CanFam4)
Uploaded_variation	Location	Allele	Consequence	IMPACT	SYMBOL	Gene	Feature_type	Feature	BIOTYPE	EXON	Protein_position	Amino_acids	Codons	Existing_variation	REF_ALLELE	UPLOADED_ALLELE	DISTANCE	STRAND	FLAGS	SYMBOL_SOURCE	HGNC_ID	MANE_SELECT	MANE_PLUS_CLINICAL	TSL	APPRIS	CLIN_SIG	SOMATIC	PHENO
13_8891861_C/T	13:8891861-8891861	T	intron_variant	MODIFIER	RSPO2	ENSCAFG00805024334	Transcript	ENSCAFT00805044026.1	protein_coding	-	-	-	-	-	C	C/T	-	-1	-	Uniprot_gn	-	-	-	-	-	-	-	-
13_8891861_C/T	13:8891861-8891861	T	intron_variant	MODIFIER	RSPO2	ENSCAFG00805024334	Transcript	ENSCAFT00805044051.1	protein_coding	-	-	-	-	-	C	C/T	-	-1	-	Uniprot_gn	-	-	-	-	-	-	-	-
13_8891861_C/T	13:8891861-8891861	T	intron_variant	MODIFIER	RSPO2	ENSCAFG00805024334	Transcript	ENSCAFT00805044075.1	protein_coding	-	-	-	-	-	C	C/T	-	-1	-	Uniprot_gn	-	-	-	-	-	-	-	-
13_8974204_C/T	13:8974204-8974204	T	upstream_gene_variant	MODIFIER	RSPO2	ENSCAFG00805024334	Transcript	ENSCAFT00805044026.1	protein_coding	-	-	-	-	-	C	C/T	3902	-1	-	Uniprot_gn	-	-	-	-	-	-	-	-
13_8974204_C/T	13:8974204-8974204	T	upstream_gene_variant	MODIFIER	RSPO2	ENSCAFG00805024334	Transcript	ENSCAFT00805044075.1	protein_coding	-	-	-	-	-	C	C/T	3573	-1	-	Uniprot_gn	-	-	-	-	-	-	-	-
13_9789424_G/A	13:9789424-9789424	A	intergenic_variant	MODIFIER	-	-	-	-	-	-	-	-	-	-	G	G/A	-	-	-	-	-	-	-	-	-	-	-	-

## Sheet: archive
RSPO2 gene, variants, and gap coordinates in the different dog genome assemblies
Variants coordinates in CanFam3, CanFam4, CanFam5 and CanFam6 assemblies
				Coordinates in
Variant ID	Chromosome	Ref allele	Mut allele	CanFam3	CanFam4	CanFam5	CanFam6	Effect (predicted by Ensembl VEP tool)			Coordinates in Human genome GRCh38/Hg38	Coordinates in Mouse genome (GRCm38/mm10)
1	13	C	T	8678707	8891861	8695761	8618996	Intron variant (modifier)			chr8:107985790 (ref allele T)
2	13	C	T	8758435	8974204	8775622	8730851	Upstream gene variant (modifier)			not found	chr15:43174129 (ref allele T)
3	13	G	A	9559658	9789424	9583744	9544533	Intergenic variant (modifier)			not found	not found
Gap coordinates in CanFam4, CanFam5 and CanFam6 assemblies
Chromosome	CanFam4	CanFam5	CanFam6
13	8948000-8952000	8752500-8753400	8675500-8 708600
RSPO2 coordinates, genomic size and number of transcripts in CanFam3, CanFam4, CanFam5 and CanFam6 assemblies
	CanFam3	CanFam4	CanFam5	CanFam6
Number of transcripts	5	3	5	3
Genomic coordinates of transcript variant X1 (bp)	chr13:8610227-8755174	chr13:8823008-8971462	chr13:8629139-8771889	chr13:8550551-8728117
Genomic size of transcript variant X1 (bp)	144948	148455	142751	177567
Genomic coordinates of transcript variant X2 (bp)	chr13:8610227-8755056	chr13:8823008-8970779	chr13:8629139-8771889	chr13:8550551-8727435
Genomic size of transcript variant X2 (bp)	144830	147772	142751	176885
Genomic coordinates of transcript variant X3 (bp)	chr13:8610227-8755727	chr13:8823008-8896097	chr13:8631355-8771889	chr13:8550551-8623231
Genomic size of transcript variant X3 (bp)	145501	73090	140535	72681
Genomic coordinates of transcript variant X4 (bp)	chr13:8610227-8755170		chr13:8677581-8771889
Genomic size of transcript variant X4 (bp)	144944		94309
Genomic coordinates of transcript variant X5 (bp)	chr13:8610227-8689266		chr13:8677581-8706769
Genomic size of transcript variant X5 (bp)	79040		29189
Ensembl Variant effect predictor results (coordinates in CanFam4)
Uploaded_variation	Location	Allele	Consequence	IMPACT	SYMBOL	Gene	Feature_type	Feature	BIOTYPE	EXON	INTRON	HGVSc	HGVSp	cDNA_position	CDS_position	Protein_position	Amino_acids	Codons	Existing_variation	REF_ALLELE	UPLOADED_ALLELE	DISTANCE	STRAND	FLAGS	SYMBOL_SOURCE	HGNC_ID	MANE_SELECT	MANE_PLUS_CLINICAL	TSL	APPRIS	CLIN_SIG	SOMATIC	PHENO
13_8891861_C/T	13:8891861-8891861	T	intron_variant	MODIFIER	RSPO2	ENSCAFG00805024334	Transcript	ENSCAFT00805044026.1	protein_coding	-	2024-01-03	-	-	-	-	-	-	-	-	C	C/T	-	-1	-	Uniprot_gn	-	-	-	-	-	-	-	-
13_8891861_C/T	13:8891861-8891861	T	intron_variant	MODIFIER	RSPO2	ENSCAFG00805024334	Transcript	ENSCAFT00805044051.1	protein_coding	-	2024-02-04	-	-	-	-	-	-	-	-	C	C/T	-	-1	-	Uniprot_gn	-	-	-	-	-	-	-	-
13_8891861_C/T	13:8891861-8891861	T	intron_variant	MODIFIER	RSPO2	ENSCAFG00805024334	Transcript	ENSCAFT00805044075.1	protein_coding	-	2024-02-04	-	-	-	-	-	-	-	-	C	C/T	-	-1	-	Uniprot_gn	-	-	-	-	-	-	-	-
13_8974204_C/T	13:8974204-8974204	T	upstream_gene_variant	MODIFIER	RSPO2	ENSCAFG00805024334	Transcript	ENSCAFT00805044026.1	protein_coding	-	-	-	-	-	-	-	-	-	-	C	C/T	3902	-1	-	Uniprot_gn	-	-	-	-	-	-	-	-
13_8974204_C/T	13:8974204-8974204	T	upstream_gene_variant	MODIFIER	RSPO2	ENSCAFG00805024334	Transcript	ENSCAFT00805044075.1	protein_coding	-	-	-	-	-	-	-	-	-	-	C	C/T	3573	-1	-	Uniprot_gn	-	-	-	-	-	-	-	-
13_9789424_G/A	13:9789424-9789424	A	intergenic_variant	MODIFIER	-	-	-	-	-	-	-	-	-	-	-	-	-	-	-	G	G/A	-	-	-	-	-	-	-	-	-	-	-	-
